# Supplementary material for: Patient-Reported Outcome Measures in Patients with and without Non-Expandable Lung Secondary to Malignant Pleural Effusion—A Single-Centre Observational Study
Source: Diagnostics (Basel). 2024 Jun 3;14(11):1176. doi: 10.3390/diagnostics14111176 (PMC11171895; doi:10.3390/diagnostics14111176)
Supplement: Supplementary file 1 [file diagnostics-14-01176-s001.zip]

Archive with 1 entries (1 files):
- diagnostics-3010040-supplementary.pdf
